# Supplementary material for: Ferrocenoylation of Uracil Derivatives: Study of Reaction Regioselectivity and Biological Activity
Source: Molecules. 2026 Mar 23;31(6):1054. doi: 10.3390/molecules31061054 (PMC13028637; doi:10.3390/molecules31061054)
Supplement: Supplementary file 1 [file molecules-31-01054-s001.zip]

Archive with 1 entries (1 files):
- molecules-4179066-supplementary.pdf
